# Supplementary material for: Identification of EOMES-expressing spermatogonial stem cells and their regulation by PLZF
Source: eLife. 2019 May 31;8:e43352. doi: 10.7554/eLife.43352 (PMC6544432; doi:10.7554/eLife.43352)
Supplement: Figure 1—source data 1. [file elife-43352-fig1-data1.xlsx]

## Sheet: Figure 1A
	Testis to body ratio
		WT	Tg(GDNF)	lu/lu	Tg(GDNF)-lu/lu
		4	3.4	1.4	2.6
		3.44	3.8	2	2.1
		3.6	3.1	1.5	2.3
		3.3	3.8	1.75	1.9
		3.7	3.8	1.8	2.4
			3.6	1.4	2
			3.6		2.36
			3.6		2
					2.4
	Mean	3.6	3.59	1.64	2.23
	SD	0.27	0.24	0.26	0.23
	p Value
	WT/TgWT	0.93
	WT/lu/lu	0.0001
	TgWT/Tglu/lu	0.0001
	lu/lu/ Tg-lu/lu	0.0005
	WT	Tg(GDNF)	lu/lu	Tg(GDNF)-lu/lu
Mean	3.6	3.59	1.64	2.23

## Sheet: Figure 1C
	Tubules with germ cell loss
	lu/lu					Tg(Gdnf)-lu/lu
	Total tubules	Sertoli cells only	Loss of one or more cells			Total tubules	Sertoli cells only	Loss of one or more cells
Genotype					Genotype
# 18843	287	47	230		#19263	189	1	25
#19065	350	57	171		#18348	233	1	39
#16917	237	24	55		#17947	205	1	23
	Percentage % Sertoli cells only				Percentage % tubules with loss of one or more cells
		lu/lu	Tg(Gdnf)-lu/lu		lu/lu	Tg(Gdnf)-lu/lu
		16	1		49	13
		16	1		80	17
		8.4	1		24	12
	Avg	13.5	1		51	14
	SD+	4.39	0		28	2.65
			p=0.007			p=0.08

## Sheet: Figure 1D
	Relative mRNA expression (Fold Change in Tg(Gdnf)-lu/lu compared to lu/lu
		1lu/lu	2lu/lu	3lu/lu	Mean	SD+		Tg(Gdnf)-lu/lu	Tg(Gdnf)-lu/lu	Tg(Gdnf)-lu/lu	Mean	SD+	p Value
	Gfra1	0.5	1	1	0.8	0.28		2.1	3.75	1.8	2.55	1.05	0.05
	Ret	0.85	1.6	1.25	1.23	0.37		1.5	1.8	0.89	1.4	0.46	0.6
	Lin28s	0.56	0.69	0.9	0.7	0.17		1.2	1.9	1.4	1.5	0.36	0.02
	Sohlh1	0.65	0.53	0.5	0.56	0.07		2.4	1.5	1.6	1.8	0.49	0.01
	Pou5f1	0.85	0.88	0.5	0.74	0.2		1.78	1.19	1.03	1.33	0.39	0.08
	Stra8	0.81	0.76	0.59	0.7	0.11		2.6	1.6	1.5	1.9	0.6	0.03
		lu/lu	Tg(Gdnf)-lu/lu
	Gfra1	0.8	2.55
	Ret	1.23	1.4
	Lin28s	0.7	1.5
	Sohlh1	0.56	1.8
	Pou5f1	0.74	1.33
	Stra8	0.7	1.9

## Sheet: Figure 1E
	Gfra1 counts /500um of tubule for Fig 1F
			#	Tg(Gdnf)		Tg(Gdnf)-lu/lu	#
			33845	46		46	33841
			33903	58		49	33843
			33904	48		52	33975
			Avg /500um	51		49
			SD+	6.24		3
