# Supplementary material for: Identification of EOMES-expressing spermatogonial stem cells and their regulation by PLZF
Source: eLife. 2019 May 31;8:e43352. doi: 10.7554/eLife.43352 (PMC6544432; doi:10.7554/eLife.43352)
Supplement: Figure 1—figure supplement 1—source data 1. [file elife-43352-fig1-figsupp1-data1.xlsx]

## Sheet: Figure S1 C and F
LIN28A+ cells
	lu/u				Tg(Gdnf)-lu/lu
	No Cell	<5 Cells	>5 Cells		No Cell	<5 Cells	>5 Cells
	32	42	26		16	18	66
	28	40	32		8	16	76
	42	38	20		8	24	68
	19	41	40		14	33	53
	20	36	44
Mean	28.2	39.4	32.4		11.5	22.75	65.75
SD+	9.44	2.41	9.84		4.12	7.63	9.54
				p value	0.05	0.01	0.001
SOHLH1+ Cells
	lu/lu				Tg(Gdnf)-lu/lu
	No Cell	<5 Cells	>5 Cells		No Cell	<5 Cells	>5 Cells
	29	44	27		10	36	54
	42	30	28		4	20	76
	52	28	20		35	33	32
	42	42	16		30	45	25
	42	38	20
Mean	41.4	36.4	22.2		19.8	33.5	46.75
SD=	8.17	7.13	5.12		15.1	10.3	23.1
				p value	0.02	0.6	0.05
