# Supplementary material for: Identification of EOMES-expressing spermatogonial stem cells and their regulation by PLZF
Source: eLife. 2019 May 31;8:e43352. doi: 10.7554/eLife.43352 (PMC6544432; doi:10.7554/eLife.43352)
Supplement: Figure 2—source data 1. [file elife-43352-fig2-data1.xlsx]

## Sheet: Figure 2A
		CPM counts
	Gene	Tg_WT1	Tg_WT2	Tg_WT3	Tg_lux1	Tg_lux2	Tg_lux3		Gene	Tg-Wt Avg CPM	Tg-lux Avg CPM	SD Tg-WT	SD- Tg lux	pvalue
	Gdnf	37.2021	9.75436	27.2873	24.8821	38.1317	34.626		Gdnf	24.7	32.5	13.9	6.87	0.43
	Gfra1	4.07662	7.15044	5.66415	6.79864	8.84316	7.30132		Gfra1	5.63	7.65	1.54	1.07	0.14
	Ret	4.26298	10.085	8.18818	5.22616	9.17331	6.48269		Ret	7.5	6.96	2.97	2.02	0.8
	Pou5f1	8.50267	9.58903	7.41308	5.59616	5.42381	5.64193		Pou5f1	8.5	5.55	1.09	0.11	0.0095
	Utf1	0.722145	0.61998	0.417358	0.855611	0.80178	1.10626		Utf1	0.58	0.92	0.155	0.16	0.061
	Lin28a	9.50435	15.9542	11.7655	9.66609	9.26763	10.0006		Lin28a	12.4	9.64	3.27	0.36	0.22
	Nanos2	0.209655	0.330656	0.317987	0.231246	0.212236	0.177002		Nanos2	0.28	0.2	0.065	0.027	0.13
	Nanos3	1.00168	1.30196	1.11296	1.04061	0.754617	1.06201		Nanos3	1.14	0.95	0.15	0.17	0.23
	Sohlh1	7.78052	8.76239	7.45283	8.02424	7.97064	8.00933		Sohlh1	8	8	0.68	0.02	0.99
	Sohlh2	12.4861	13.3089	11.8848	17.0428	14.9037	18.2533		Sohlh2	12.6	16.7	0.71	1.7	0.017
	Neurog3	0.582375	1.07463	0.695597	0.277495	0.330145	0.486755		Neurog3	0.78	0.365	0.25	0.11	0.06
	Sall1	1.98007	2.89324	2.14642	1.34123	0.943271	1.03989		Sall1	2.34	1.11	0.48	0.2	0.016
	Sall4	6.10329	9.32037	6.97585	5.52678	7.14528	6.08444		Sall4	7.47	6.25	1.66	0.82	0.32
	Kit	32.3334	18.1448	20.6493	45.3011	34.618	39.4272		Kit	23.7	39.8	7.57	5.35	0.04
	Stra8	16.9587	14.8175	13.4548	23.4252	17.1911	20.7535		Stra8	15.1	20.5	1.77	3.13	0.06

## Sheet: Figure 2B
	Gene Name	LogFC	Absolute FC	logCPM	p-value	fdr
	T	2.92005	7.56871	-1.78996	3.25842e-08	1.15103e-06
	Eomes	1.58354	2.99705	-0.019535	1.28107e-08	5.05876e-07
	Id4	-0.00406	1	5.27	1	1
	Pou5f1	0.720213	1.6	2.82501	7.97331e-08	2.55183e-06
	Gfra1	-0.314619	-1.2	2.72745	0.0542173	0.144267

## Sheet: Figure 2G
	EOMES+ Cells in GFRA1+ clones
	Total GFRA1+ cell count	Asingle	Apr	Aal		EOMES+ cells	Asingle	Apr(both+)	Apr(one+)	Aal
	4		2						1
	4	4					1
	5	1	2				1	1
	4	4					4
	4	2	1				2
	4	4					4
	4	4
	9	6		1(Aal-3)			1			1(3 cells Aal-3)
	8	4	2				1	2
	8	1	2	1(Aal-3)			1		2
	10	2		1(Aal-8)			1
	4			1(Aal-4)
	5	1	2				1	1
	12	6	3				5		2
	12	10	1				6	1
	20	20					3
	19		5	1(Aal-5)+1(Aal4)
	15	7	4				6	1
	18	7	2	1(Aal-3)+1(Aal4)			1	2
	20		4	3(Aal4)
	33	33
	26	17	3	1(Aal-3)			2	1
	10	4	3				2	1
	16	10	3				3	1	2
	12	10	1				1	1
	18	8	3	1(Aal-4)			2		1
	9	3	1	1(Aal-4)			1		1	1cell of Aal4
	8	2	3				2	1
	16	5	4	1(Aal-3)			1	1	1
	30	8	3	1(Aal-8)+2(Aal4)			2
	25	5	5	1(Aal-6)+1(Aal4)			1	1		2cells of Aal6
	20	9	4	1(Aal-3)			2	2
	22	2	4	3(Aal-4)			2		1
	11	9	1				3	1
	17	9	4				1	1	1
	11	3	4				1	1	1
	38	16	8	2(Aal-3)			1		1	1(3cells of Aal-3)
	17	5	2	2(Aal-4)				1		2(4 cells Aal-4)
	16	8	4				4
	21	7	7					2
	16	8	4				1	3
	14	4	3	1(Aal-4)			2
	12	2	5					2	1
	24	6	5	1(Aal-8)
Total Gfra1+	631	276	228	127		Total EOMES+	As	Apr(both+)	Apr(one+)	Aal
						160	72	56	15	17
Fraction of GFRA1+		As	Apr	Aal
		276	114	30
						Fraction of EOMES+	45	35	9	11
		As	Apr	Aal
%GFRA1+		44	18	5
Total % EOMES+ cell in GFRA1 fraction			0.25
EOMES+ Cells		Fraction of clones + for EOMES in GFRA1 population	fraction
	%
As	26	0.12
Apr (both+)	25	0.09
Apr (one+)	13	0.05
Aal	20	0.04
