# Supplementary material for: Identification of EOMES-expressing spermatogonial stem cells and their regulation by PLZF
Source: eLife. 2019 May 31;8:e43352. doi: 10.7554/eLife.43352 (PMC6544432; doi:10.7554/eLife.43352)
Supplement: Figure 4—source data 1. [file elife-43352-fig4-data1.xlsx]

## Sheet: Figure 4B
		EOMES and PLZF counts after busulfan treatment and during recovery
		d0	3d	6d	9d	12d	15d		PLZF+	d0	3d	6d	9d	12d	15d
	EOMES+	21	19	16	25	16	19			327	147	84	82	61	167
		21	12	20	25	18	20			330	194	130	70	97	170
		18	15	15	16	25	21			211	124	72	75	78	113
	Average	20	14	17	22	20	20		Average	289	155	95	76	78	150
	SD+ EOMES	4	3.5	3.2	4.6	4.7	1		SD+ PLZF	67.9	35	30	6	18	32
	EOMES+	20	14	17	22	20	20
	PLZF+	289	155	95	76	78	150

## Sheet: Figure 4C
	d0		d3		d6		d9		d12		d15		d18
Cell counts	GFRA1+	EOMES+	GFRA1+	EOMES+	GFRA1+	EOMES+	GFRA1+	EOMES+	GFRA1	EOMES+	GFRA1+	EOMES+	GFRA1+	EOMES+
#	508	110	92	38	175	73	204	161	165	93	532	178	360	111
#	554	120	100	31	150	71	262	182	190	112	337	141	351	108
#	570	102	114	55	168	92	226	157	254	121	301	117	370	77
													407	137
													350	115
	% Eomes in GFRA1 fractions		d0	d3	d6	d9	d12	d15	d18
			21	41	41	79	56	33	30
			21	31	47	70	59	41	33
			18	48	54	70	48	38	30
		Average %	20	40	47	73	54	37	31
		SD	2.31	8.5	6.5	5.2	5.6	4	1.5
				d3-d6	d3-d9	d9-d12	d12-d15	d12-d18
		p values		0.3	0.005	0.01	0.01	0.0001
