# Supplementary material for: Identification of EOMES-expressing spermatogonial stem cells and their regulation by PLZF
Source: eLife. 2019 May 31;8:e43352. doi: 10.7554/eLife.43352 (PMC6544432; doi:10.7554/eLife.43352)
Supplement: Figure 5—source data 1. [file elife-43352-fig5-data1.xlsx]

## Sheet: Figure 5B
	WT	WT			lu/lu	lu/lu
Eomes + cells	Total Cells	EdU+ cells			Total Cell	EdU+ cells
#	110	9		#	70	25
#	96	9		#	35	13
#	182	21		#	85	28
				#	103	37
				#	75	27
	WT	lu/lu
EOMES+	9	37
	9	33
	12	36
		36
		36
% EdU+
Average %	10	36
SD+	1.73	2
		p=0.0001

## Sheet: Figure 5C
	EdU labeled cells during recovery after busulfan treatment in testis from WT animals
EOMES+ Cell counts
#	110	9	47	14	170	48
#	96	9	70	21	121	40
#	182	21	35	13	133	50
	d0	Day 9	Day 12
EOMES+	10	30	28
	9	30	33
	12	37	38
Average %	10	32	33
SD+	1.73	4.04	5
	p=0.0009		ns
